# Supplementary material for: Evaluation of fitness parameters in relation to racing results in 245 Standardbred trotter horses submitted for poor performance examination: A retrospective study
Source: PLoS One. 2023 Oct 19;18(10):e0293202. doi: 10.1371/journal.pone.0293202 (PMC10586626; doi:10.1371/journal.pone.0293202)
Supplement: S1 Dataset — (XLSX) [file pone.0293202.s002.xlsx]

## Sheet: Foglio1
NUM	AGE	SEX	WEIGHT	V200	VLA4	HRLA4	LAC MAX	V MAX	pH MIN	Ht MAX	STARTS <3M	WINS <3M	PLACINGS <3M	W/S <3M	P/S <3M	STARTS >6M	WINS >6M	PLACINGS >6M	W/S >6M	P/S >6M	STARTS TOT	EARNINGS TOT	WINS TOT	PLACINGS TOT	E/S TOT	W/S TOT	P/S TOT
1	7	M	437	8	8	199.6	22.76	12	7.15	69	6	0	4	0	0.666667	7	4	5	0.571429	0.714286	91	520006	15	45	5714.35	0.164835	0.494505
2	3	M	429	8	8.4	202.8	14.03	11	7.15	68	3	0	2	0	0.666667	0					59	90204.5	14	38	1528.89	0.237288	0.644068
3	3	G	448	8	7.6	186	11.1	10	7.04	59	4	0	1	0	0.25	9	1	3	0.111111	0.333333	53	11284.6	2	11	212.917	0.0377358	0.207547
4	3	G	430	9.5	7.3	170.5	27.81	11			4	0	0	0	0	0					69	57764.3	12	32	837.164	0.173913	0.463768
5	5	M	410	8	9.8	210	18.76	12			4	0	1	0	0.25	0					62	139629	14	37	2252.08	0.225806	0.596774
6	7	S	427	7	7.7	206.2	41.85	11	6.973		6	1	2	0.166667	0.333333	5	2	2	0.4	0.4	131	169939	32	54	1297.24	0.244275	0.412214
7	4	S	448	8.5	7.8	182.4	62.72	12			4	0	1	0	0.25	10	2	6	0.2	0.6	181	314647	34	83	1738.38	0.187845	0.458564
8	5	S	475	8	8.9	210.4	10.77	11			6	0	3	0	0.5	4	2	3	0.5	0.75	96	143730	22	55	1497.19	0.229167	0.572917
9	8	S	420	5.5	5.4	160	16.32	10	7.179	74	3	0	0	0	0	1	0	0	0	0	131	101485	14	47	774.697	0.10687	0.358779
10	4	S	460	8	9.5	219.7	19.09	11			7	0	1	0	0.142857	2	0	2	0	1	131	101485	14	47	774.697	0.10687	0.358779
11	4	S	433	8.5	10.8	226	13.1	12			5	2	3	0.4	0.6	8	0	5	0	0.625	123	162304	21	53	1319.54	0.170732	0.430894
12	6	S	445	8.5	10.2	218.6	10.82	11			4	0	1	0	0.25	4	0	2	0	0.5	83	164320	20	48	1979.76	0.240964	0.578313
13	4	S	402	8.5	9.5	209.4	24.92	12			2	0	0	0	0	2	2	2	1	1	157	232279	46	77	1479.48	0.292994	0.490446
14	5	M	500	9	8.6	196.2	16.59	12			3	0	1	0	0.333333	4	0	0	0	0	39	132904	9	24	3407.79	0.230769	0.615385
15	4	M	398	8	7.6	193.1	25.75	11			1	0	0	0	0	5	0	0	0	0	39	3277.96	0	3	84.0503	0	0.0769231
16	3	S	379	6.5	7.2	213.4	20.03	10			1	0	0	0	0	2	0	0	0	0	15	4646.1	2	3	309.74	0.133333	0.2
17	4	S	456	8	8.8	203.2	21.2	11			1	0	1	0	1	4	1	4	0.25	1	135	185901	29	65	1377.04	0.214815	0.481481
18	4	S	526	7	6.7	184	16.26	10			0					8	0	1	0	0.125	61	13039.7	1	13	213.765	0.0163934	0.213115
19	6	S	499	9.5	9.2	197.7	19.59	12			2	0	0	0	0	6	1	5	0.166667	0.833333	64	50497.5	10	23	789.024	0.15625	0.359375
20	5	S	553	7.5	8.5	206.7	14.21	11			2	0	1	0	0.5	3	0	2	0	0.666667	55	25275.6	5	18	459.556	0.0909091	0.327273
21	3	S	424	7	6.2	182	27.64	10			3	0	0	0	0	4	0	1	0	0.25	35	67144.9	7	17	1918.43	0.2	0.485714
22	3	S	402	8	9.3	213.5	16.87	11			2	0	0	0	0	4	2	2	0.5	0.5	25	100443	8	16	4017.74	0.32	0.64
23	3	S	465	6.5	7.6	211	15.4	10	7.1		3	0	0	0	0	7	0	3	0	0.428571	39	41136.6	8	19	1054.78	0.205128	0.487179
24	4	M	460	8.5	8.9	201	25.03	11			4	1	2	0.25	0.5	5	1	3	0.2	0.6	41	34437.6	5	21	839.941	0.121951	0.512195
25	3	M	446	8	9.5	222	15.04	11			7	2	3	0.285714	0.428571	6	0	1	0	0.166667	107	86300.2	13	40	806.544	0.121495	0.373832
26	7	S	450	5.5	3.5	165	29.05	11	7.036	75	2	0	0	0	0	6	1	4	0.166667	0.666667	101	77485.8	15	38	767.186	0.148515	0.376238
27	3	S	398	7	6.6	191.1	20.92	11			5	0	1	0	0.2	3	1	2	0.333333	0.666667	124	53084.9	9	39	428.104	0.0725806	0.314516
28	3	S	460	8.5	9.2	210.8	27.75	11			2	0	1	0	0.5	7	2	6	0.285714	0.857143	111	54280.2	8	34	489.011	0.0720721	0.306306
29	3	M	457	8.5	9.9	219.1	11.16	11			1	0	0	0	0	3	0	0	0	0	17	12889	2	6	758.175	0.117647	0.352941
30	3	M	449	7.5	7.2	190	17.21	11			4	0	0	0	0	3	0	0	0	0	30	12962.5	4	15	432.083	0.133333	0.5
31	3	S	477	10	10.3	232.6	10.99	11			0					0					7	334.8	0	1	47.8286	0	0.142857
32	3	S	417	9.5	9.9	203	19.15	12			4	1	2	0.25	0.5	5	3	4	0.6	0.8	158	328524	37	77	2079.27	0.234177	0.487342
33	3	S	423	8.5	8.4	199.8	22.37	12			4	0	1	0	0.25	6	1	2	0.166667	0.333333	40	208973	6	21	5224.33	0.15	0.525
34	4	S	467	8	9.3	213	19.43	11			6	1	4	0.166667	0.666667	0					18	9621	1	6	534.5	0.0555556	0.333333
35	3	S	520	8	7.2	190	16.4	11	7.14	69	3	0	2	0	0.666667	1	1	1	1	1	24	21892.6	9	17	912.192	0.375	0.708333
36	5	S		6	5.9	190.4	21.37	11	7.018		6	0	1	0	0.166667	7	0	3	0	0.428571	85	111902	20	44	1316.5	0.235294	0.517647
37	3	M	453	8.5	9.2	202.7	19.87	11			6	1	2	0.166667	0.333333	9	1	5	0.111111	0.555556	112	127823	20	50	1141.28	0.178571	0.446429
38	4	G	452	8	8.7	205.9	20.04	11			0					4	1	3	0.25	0.75	145	110657	17	51	763.155	0.117241	0.351724
39	4	G	430	6	8	216.8	21.09	11			3	0	0	0	0	10	1	3	0.1	0.3	146	71314.2	19	47	488.453	0.130137	0.321918
40	3	M	418	7.5	9	218	11.38	11			3	1	1	0.333333	0.333333	4	1	2	0.25	0.5	14	32338.3	7	8	2309.88	0.5	0.571429
41	4	S	524	9	8.5	195	23.64	11	7.26	69	4	0	3	0	0.75	4	0	1	0	0.25	24	84704.6	4	14	3529.36	0.166667	0.583333
42	5	S	452	9	9.1	201.8	20.31	11	7.228		1	0	0	0	0	4	0	1	0	0.25	34	88471.8	18	21	2602.11	0.529412	0.617647
43	3	M	454	8.5	9.3	211.8	12.71	11			0					0					56	116191	12	26	2074.84	0.214286	0.464286
44	4	M	450	9	9.8	209.9	11.32	11			4	1	2	0.25	0.5	10	2	5	0.2	0.5	110	92521.8	14	45	841.107	0.127273	0.409091
45	4	M	430	6	7.9	219.7	21.59	11			3	0	0	0	0	5	0	2	0	0.4	77	46375.2	10	30	602.275	0.12987	0.38961
46	4	G	450	9	9.8	206.1	19.43	12	7.173		10	0	2	0	0.2	10	1	3	0.1	0.3	128	118481	14	54	925.636	0.109375	0.421875
47	3	S	470	8.4	9.7	218.3	19.31	11			7	0	3	0	0.428571	3	0	0	0	0	146	91686.6	19	46	627.99	0.130137	0.315068
48	8	S	467	6	9	224	18.48	12	7.09	70	6	0	0	0	0	5	0	4	0	0.8	160	518271	33	79	3239.2	0.20625	0.49375
49	4	M	373	8	6.2	178.4	24.7	11	7.1		4	0	1	0	0.25	2	1	1	0.5	0.5	27	98452.8	5	13	3646.4	0.185185	0.481481
50	3	M	383	6.5	7	209.6	16.04	11			6	0	0	0	0	4	0	1	0	0.25	32	47275.2	6	11	1477.35	0.1875	0.34375
51	2	S	441	7.5	7.9	203.2	53.28	10			3	0	2	0	0.666667	3	1	3	0.333333	1	58	54286.2	12	23	935.969	0.206897	0.396552
52	3	S	528	8	10	229.6	14.93	11			8	0	3	0	0.375	5	1	2	0.2	0.4	67	51298	7	29	765.642	0.104478	0.432836
53	3	S	449	8.7	9.9	220.5	14.43	11			2	0	2	0	1	4	2	3	0.5	0.75	51	73500.3	14	31	1441.18	0.27451	0.607843
54	5	S	420	9	9.8	211.5	12.82	11	7.312	75	5	0	2	0	0.4	6	1	2	0.166667	0.333333	62	127836	13	26	2061.87	0.209677	0.419355
55	3	S	443	9	10.9	216.3	5.84	11			6	0	3	0	0.5	9	1	2	0.111111	0.222222	62	127836	13	26	2061.87	0.209677	0.419355
56	8	G	443	7	8.5	210.5	18.32	12	7.18	64	4	0	0	0	0	10	2	4	0.2	0.4	181	197559	41	82	1091.49	0.226519	0.453039
57	5	S	445	6	3	130	32.63	10	6.983		4	0	0	0	0	5	1	1	0.2	0.2	86	32130	9	16	373.605	0.104651	0.186047
58	2	S	437	6.5	8.2	214.6	17.37	10			1	0	0	0	0	6	0	4	0	0.666667	143	40426.6	6	38	282.703	0.041958	0.265734
59	4	G	448	8	9.3	221.4	13.65	11	7.252		4	0	2	0	0.5	5	1	4	0.2	0.8	144	99682.2	19	49	692.237	0.131944	0.340278
60	6	S	541	8.5	8.2	197	27.42	11	7.183	66	4	0	0	0	0	2	0	0	0	0	90	81371.7	18	26	904.13	0.2	0.288889
61	4	S	448	9	9.8	202.3	18.32	11			4	0	0	0	0	3	2	2	0.666667	0.666667	60	51458.4	13	22	857.64	0.216667	0.366667
62	5	S	396	9.5	10.5	215.5	11.49	12	7.174		6	0	3	0	0.5	7	4	5	0.571429	0.714286	87	476851	29	42	5481.04	0.333333	0.482759
63	4	M	431	7	9.3	216.5	14.32	11			6	0	1	0	0.166667	0					19	9824.4	3	5	517.074	0.157895	0.263158
64	5	G	450	9	8	194	23.2	11	7.148	69	6	0	1	0	0.166667	6	0	2	0	0.333333	69	50268.6	4	25	728.53	0.057971	0.362319
65	4	S	424	8	8.7	208.2	23.64	11	7.091		4	0	0	0	0	6	1	2	0.166667	0.333333	75	60656.4	8	23	808.752	0.106667	0.306667
66	5	S	455	10	8.8	187.4	23.98	12	7.141		6	0	1	0	0.166667	10	1	4	0.1	0.4	152	165921	18	60	1091.59	0.118421	0.394737
67	4	M	478	6	7.1	212.8	24.64	11	7.052		4	0	2	0	0.5	8	1	2	0.125	0.25	53	52664.4	9	22	993.668	0.169811	0.415094
68	4	S	402	8	9.5	222.1	18.59	12	7.147		5	0	3	0	0.6	10	1	4	0.1	0.4	39	31681.8	7	16	812.354	0.179487	0.410256
69	3	S	483	8	8.5	203.2	17.65	11			0					8	1	4	0.125	0.5	85	33864	11	27	398.4	0.129412	0.317647
70	3	S	402	8	10	217	8.82	12			4	1	3	0.25	0.75	5	0	3	0	0.6	76	51177.6	9	25	673.389	0.118421	0.328947
71	4	S	447	8.5	8.1	198.5	19.48	11			2	0	0	0	0	4	3	3	0.75	0.75	73	71686.8	16	38	982.011	0.219178	0.520548
72	4	G	401	9	9.9	213.9	8.94	11	7.289		5	0	1	0	0.2	2	0	1	0	0.5	82	26171.1	4	14	319.16	0.0487805	0.170732
73	3	S	405	8.5	9.2	213.1	13.93	11	7.222		8	1	4	0.125	0.5	4	0	1	0	0.25	184	128907	17	65	700.582	0.0923913	0.353261
74	3	S	481	7	9.6	228	9.16	11			5	0	0	0	0	6	1	1	0.166667	0.166667	196	41337	8	43	210.903	0.0408163	0.219388
75	4	S	452	6	5.2	116	24.25	10	7.072		3	0	2	0	0.666667	0					206	91914.8	12	49	446.188	0.0582524	0.237864
76	4	M	474	6	3	120	36.85	10	7.011		2	0	1	0	0.5	4	1	1	0.25	0.25	31	450364	12	17	14527.9	0.387097	0.548387
77	5	S	400	7	8.1	208.1	22.31	11	7.12	73	5	0	0	0	0	10	1	4	0.1	0.4	88	50164.2	11	20	570.048	0.125	0.227273
78	6	S	500	6	4.7	105.8	34.85	11	7.12	68	4	0	1	0	0.25	9	1	5	0.111111	0.555556	103	97903.3	14	39	950.517	0.135922	0.378641
79	4	S	432	8	9.3	223.1	20.48	11	7.064		4	2	2	0.5	0.5	9	2	3	0.222222	0.333333	82	96856.8	17	26	1181.18	0.207317	0.317073
80	2	S	480	8	9.6	225.2	10.07	10			4	1	2	0.25	0.5	0					75	106667	21	40	1422.23	0.28	0.533333
81	5	S	412	7	5.8	190.1	24.09	11	7.14	68	8	0	1	0	0.125	4	0	2	0	0.5	184	260391	25	76	1415.17	0.13587	0.413043
82	3	M	461	7.5	7	190.4	16.71	11			0					7	0	4	0	0.571429	13	4770	0	4	366.923	0	0.307692
83	2	M	411	7	9.7	227.8	10.16	11			5	3	3	0.6	0.6	6	3	4	0.5	0.666667	43	166261	15	26	3866.53	0.348837	0.604651
84	3	S	464	9	10	216	17.48	11	7.231		3	1	3	0.333333	1	2	1	2	0.5	1	34	965144	11	27	28386.6	0.323529	0.794118
85	5	S	454	7	8	215	28.86	11	7.041	70	2	0	0	0	0	8	0	5	0	0.625	188	84484.2	16	66	449.384	0.0851064	0.351064
86	2	S	434	8.5	9.3	214.5	16.82	11			2	0	0	0	0	8	2	3	0.25	0.375	164	171236	24	66	1044.12	0.146341	0.402439
87	3	G	390	9	9.4	201.7	19.81	12	7.171		5	1	1	0.2	0.2	0					152	80485.2	14	52	529.508	0.0921053	0.342105
88	6	S	452	8	10.2	223.4	11.11	12	7.29	65	3	0	0	0	0	9	5	8	0.555556	0.888889	136	197205	33	55	1450.04	0.242647	0.404412
89	4	S	417	7	7.6	210.9	25.75	11	7.056		4	1	2	0.25	0.5	3	0	1	0	0.333333	79	186322	25	46	2358.5	0.316456	0.582278
90	3	S	443	6	7.5	220	20.09	11	7.019		3	1	2	0.333333	0.666667	5	3	4	0.6	0.8	98	78969.6	11	36	805.812	0.112245	0.367347
91	3	M	423	6	8.5	221	29.69	11			1	1	1	1	1	5	1	3	0.2	0.6	59	29658.6	5	15	502.688	0.0847458	0.254237
92	2	M	445	7.5	8.1	203.7	22.26	10			0					0					26	18531.9	6	7	712.765	0.230769	0.269231
93	3	S	504	8	8.7	216.1	23.75	11	7.213		1	1	1	1	1	2	0	0	0	0	15	10557	3	4	703.8	0.2	0.266667
94	2	S	491	7.5	8.6	211.3	17.93	11			3	0	1	0	0.333333	0					48	101079	13	27	2105.81	0.270833	0.5625
95	3	M	483	9	10.1	213.6	9.21	11	7.243		7	1	2	0.142857	0.285714	8	2	5	0.25	0.625	78	141030	13	34	1808.08	0.166667	0.435897
96	6	S	493	7	2	75.5	31.19	11	7.13	72	5	0	3	0	0.6	0					55	510122	21	32	9274.94	0.381818	0.581818
97	3	M	441	6	5.6	163.6	23.37	10	7.118		3	0	3	0	1	5	0	0	0	0	16	11282.4	1	7	705.15	0.0625	0.4375
98	3	S	388	6.5	6.7	202	27.69	11	7.064		5	1	1	0.2	0.2	7	0	5	0	0.714286	116	63245.7	14	33	545.222	0.12069	0.284483
99	2	M	455	7	9	219.9	15.43	11			1	0	1	0	1	9	5	8	0.555556	0.888889	39	142632	9	19	3657.23	0.230769	0.487179
100	3	M	403	7	8.7	214.9	17.87	11	7.05		6	0	3	0	0.5	4	0	2	0	0.5	94	83734.2	12	41	890.789	0.12766	0.43617
101	3	S	500	6	6	200	30.64	10	7.11		3	0	0	0	0	6	1	4	0.166667	0.666667	130	56405.5	9	42	433.888	0.0692308	0.323077
102	4	M	472	7	5.5	192.4	27.2	11			4	0	1	0	0.25	4	1	1	0.25	0.25	46	255051	12	24	5544.59	0.26087	0.521739
103	4	M	436	8	7.8	189.5	30.97	11	7.11	64	2	0	1	0	0.5	9	1	6	0.111111	0.666667	45	63522.3	11	30	1411.61	0.244444	0.666667
104	3	M	464	9	8.5	192.3	23.7	11	7.201		4	0	1	0	0.25	8	0	2	0	0.25	29	39967.2	5	12	1378.18	0.172414	0.413793
105	5	S	515	7	6.1	183.1	31.86	11	7.12	67	2	0	0	0	0	1	1	1	1	1	151	146136	26	54	967.789	0.172185	0.357616
106	3	S	451	8.5	8.9	209.7	23.64	11	7.134		1	0	0	0	0	4	0	0	0	0	39	12430	1	5	318.718	0.025641	0.128205
107	3	M	443	6	7.5	219.3	33.8	11	6.925		2	0	0	0	0	0					40	19935	3	12	498.375	0.075	0.3
108	3	M	430	8.7	9.1	209.2	24.25	11	7.197		7	0	0	0	0	5	0	1	0	0.2	91	58377.6	7	19	641.512	0.0769231	0.208791
109	4	M	498	8	9	221	19.2	11	7.08	71	1	0	0	0	0	7	2	4	0.285714	0.571429	25	133569	8	13	5342.76	0.32	0.52
110	5	M	452	6	10.1	228	31.3	11	7.05	73	5	0	1	0	0.2	7	1	5	0.142857	0.714286	67	172674	18	41	2577.22	0.268657	0.61194
111	3	M	372	6	6.2	200	29.19	10	7.01		1	0	0	0	0	6	1	2	0.166667	0.333333	14	62800.2	5	6	4485.73	0.357143	0.428571
112	6	G	471	8	9.1	201.3	19.09	12	7.21	63	4	1	1	0.25	0.25	5	2	3	0.4	0.6	107	108664	16	44	1015.55	0.149533	0.411215
113	3	M	470	7	7.7	206.9	32.63	11	7.116		3	0	1	0	0.333333	1	0	0	0	0	29	52119	5	10	1797.21	0.172414	0.344828
114	5	M	427	7	6.3	195.7	28.97	11	7.13	68	5	0	1	0	0.2	4	0	0	0	0	47	85280.4	13	24	1814.48	0.276596	0.510638
115	2	S	481	8	9	208	17.82	12	7.152		3	2	2	0.666667	0.666667	3	0	2	0	0.666667	20	46198.8	2	9	2309.94	0.1	0.45
116	3	S	421	7	5.2	117.2	21.42	10	7.153		0					1	0	1	0	1	124	68404.2	12	35	551.647	0.0967742	0.282258
117	6	S	513	5.5	4.9	108.3	14.15	10	7.19	70	3	0	0	0	0	0					41	444077	14	18	10831.2	0.341463	0.439024
118	3	S	436	7.5	7.8	204.9	15.1	11	7.017		3	1	1	0.333333	0.333333	2	2	2	1	1	41	444077	14	18	10831.2	0.341463	0.439024
119	4	M	373	7	7.8	209.7	14.65	11	7.285		5	0	1	0	0.2	5	2	5	0.4	1	78	71901	12	43	921.808	0.153846	0.551282
120	2	S	433	7	8.4	219.2	8.6	9	7.239		0					0					7	111.6	0	0	15.9429	0	0
121	6	M	505	7	7.2	205.8	27.64	10	7.08	72	5	0	1	0	0.2	6	3	5	0.5	0.833333	63	198951	17	41	3157.96	0.269841	0.650794
122	4	M	496	8	7.9	193.1	24.64	11	7.11	64	4	0	0	0	0	0					5	0	0	0	0	0	0
123	3	M	458	8	7.6	197.5	21.42	11	7.135	60	2	0	0	0	0	0					2	0	0	0	0	0	0
124	5	S	480	9	10.8	229.4	15.76	12	7.24	68	2	0	0	0	0	8	3	5	0.375	0.625	123	150974	27	56	1227.43	0.219512	0.455285
125	4	S	439	7	9.7	225.6	23.03	12	7.12	65	2	0	0	0	0	3	1	2	0.333333	0.666667	137	246921	26	62	1802.34	0.189781	0.452555
126	3	M	489	7.5	4.5	150	23.98	11	7.04	75	5	0	2	0	0.4	0					16	22768.2	1	8	1423.01	0.0625	0.5
127	6	S	500	9	9.5	201.5	18.7	12	7.19	70	6	1	4	0.166667	0.666667	4	2	4	0.5	1	84	268218	23	51	3193.07	0.27381	0.607143
128	4	S	475	8	8.6	202.8	21.98	12	7.21	66	4	1	1	0.25	0.25	6	1	1	0.166667	0.166667	67	155777	15	30	2325.04	0.223881	0.447761
129	5	M	458	6	5.4	122.7	22.64	11	7.12	64	3	0	0	0	0	5	2	3	0.4	0.6	85	94545	21	43	1112.29	0.247059	0.505882
130	5	M	482	7	7.9	210.8	22.37	11	7.1	69	3	0	0	0	0	1	0	1	0	1	33	33814.8	9	14	1024.69	0.272727	0.424242
131	4	G	425	7	6.7	196.3	25.92	11	7.11	68	3	2	3	0.666667	1	3	1	1	0.333333	0.333333	50	19684.8	5	11	393.696	0.1	0.22
132	4	M	453	7	8.3	209	31.64	12	7.1	68	4	0	0	0	0	4	0	1	0	0.25	45	604521	17	23	13433.8	0.377778	0.511111
133	4	M	428	5.5	5.8	202.1	26.83	11	7.13	68	4	0	1	0	0.25	0					26	10128.6	3	6	389.562	0.115385	0.230769
134	3	M	393	6	7.3	227.2	29.3	10	6.954	67	4	1	2	0.25	0.5	2	1	1	0.5	0.5	7	8805.6	2	4	1257.94	0.285714	0.571429
135	4	S	520	7	6.6	203.1	28.53	12	7.07	68	4	1	2	0.25	0.5	7	4	6	0.571429	0.857143	25	49190.4	13	19	1967.62	0.52	0.76
136	3	M	404	6	6.5	207.2	26.22	10	7.096	63	0					4	0	0	0	0	14	2818.8	2	2	201.343	0.142857	0.142857
137	3	M	401	6.5	3.1	106.9	35.13	10	6.915	59	4	0	1	0	0.25	7	1	3	0.142857	0.428571	84	24184.8	9	23	287.914	0.107143	0.27381
138	4	M	445	6.1	6.1	200	31.97	11	7.11	67	5	2	3	0.4	0.6	0					29	35398.8	9	15	1220.65	0.310345	0.517241
139	3	S	466	5.5	3.3	170.9	28.08	9	7.06		0					6	1	3	0.166667	0.5	38	23097.6	8	16	607.832	0.210526	0.421053
140	4	G	477	7.5	7.1	195.9	32.19	12	7.07	66	1	0	0	0	0	5	1	1	0.2	0.2	92	30523.2	10	20	331.774	0.108696	0.217391
141	5	S	448	6	6.2	203.6	22.48	11	7.07	71	7	0	0	0	0	4	1	2	0.25	0.5	142	169317		58	1192.37	0	0.408451
142	6	G	501	9.5	10.1	208	10.99	11	7.33	62	3	0	1	0	0.333333	5	1	1	0.2	0.2	127	124530	22	55	980.552	0.173228	0.433071
143	4	S	424	8	9.4	210.7	26.09	12	7.15	67	4	1	1	0.25	0.25	7	1	2	0.142857	0.285714	45	101850	14	26	2263.33	0.311111	0.577778
144	2	M	429	7	6.4	191.5	16.65	9			0					0					14	248.4	0	0	17.7429	0	0
145	6	S	455	7	6.7	198.7	25.36	11			5	0	0	0	0	4	2	3	0.5	0.75	90	211282	15	44	2347.58	0.166667	0.488889
146	2	M	480	6	7.3	210.6	26.75	10			1	0	0	0	0	5	0	0	0	0	85	37770.8	8	31	444.362	0.0941176	0.364706
147	3	S	498	8	9.5	220	28.42	11	7.1	63	1	0	0	0	0	3	2	2	0.666667	0.666667	75	50164.2	12	20	668.856	0.16	0.266667
148	3	M	438	9	6.4	167.8	26.47	11			3	0	1	0	0.333333	3	0	1	0	0.333333	17	8596.8	2	7	505.694	0.117647	0.411765
149	5	S	482	7.5	9.1	216	12.93	11			2	0	0	0	0	8	0	0	0	0	96	229828	5	18	2394.05	0.0520833	0.1875
150	4	G	413	7	5	109.2	41.35	11	7.07	65	4	0	0	0	0	2	0	1	0	0.5	101	124381	21	41	1231.49	0.207921	0.405941
151	5	G	505	7.5	8.1	208.7	24.08	11	7.08	68	4	0	1	0	0.25	6	2	3	0.333333	0.5	137	115448	22	58	842.686	0.160584	0.423358
152	3	S	377	8	5.2	174	33.3	11	7.06	65	2	0	0	0	0	6	0	2	0	0.333333	41	12899.1	4	10	314.612	0.097561	0.243902
153	3	M	513	8	9.5	218.7	13.6	11	7.26	67	4	0	1	0	0.25	4	0	2	0	0.5	45	24330.6	5	12	540.68	0.111111	0.266667
154	3	S	451	7	7.9	207.3	19.98	11	7.07	68	4	0	0	0	0	7	4	4	0.571429	0.571429	46	53515.8	9	19	1163.39	0.195652	0.413043
155	3	S	437	8	9.7	214.8	16.21	12	7.25	65	4	0	4	0	1	4	0	1	0	0.25	96	64220.4	10	31	668.962	0.104167	0.322917
156	2	S	386	8.5	8.6	200.9	26.2	12	7.21	59	2	0	1	0	0.5	0					46	26710.2	10	15	580.657	0.217391	0.326087
157	3	M	443	6	5.7	207.8	38.35	11	7.05	67	3	1	1	0.333333	0.333333	2	0	0	0	0	57	82807.8	20	29	1452.77	0.350877	0.508772
158	3	M	395	6	5.2	201.9	30.97	11	7.12	67	3	0	0	0	0	6	1	3	0.166667	0.5	20	32178.6	5	8	1608.93	0.25	0.4
159	6	S	500	10	7.4	173.9	27.42	12	7.2	70	5	0	0	0	0	0					28	17885.8	3	10	638.78	0.107143	0.357143
160	2	S	471	5	3	120	33.63	10	7.03	68	5	0	3	0	0.6	0					178	91826.6	34	85	515.88	0.191011	0.477528
161	3	S	445	7	5.3	190.8	22.98	11	7.11	67	3	1	1	0.333333	0.333333	10	2	4	0.2	0.4	34	11084.4	4	8	326.012	0.117647	0.235294
162	3	S	460	6	3.8	120	31.41	10	7.04	65	3	0	0	0	0	5	1	3	0.2	0.6	45	12294	1	11	273.2	0.0222222	0.244444
163	2	M	435	5.5	4.6	119.2	32.52	10	6.97	63	4	2	2	0.5	0.5	0					48	66850.6	9	25	1392.72	0.1875	0.520833
164	2	M	461	6	4.3	133.2	27.31	10	7.02	61	2	0	0	0	0	1	0	0	0	0	3	0	0	0	0	0	0
165	4	M	455	8	6.3	188.2	18.93	11	7.17	64	6	1	1	0.166667	0.166667	13	3	6	0.230769	0.461538	80	26533.8	6	19	331.673	0.075	0.2375
166	3	M	480	6	7.4	230.8	26.31	11	7.11	62	6	0	1	0	0.166667	3	0	0	0	0	12	10186.2	1	2	848.85	0.0833333	0.166667
167	3	M	488	6	5	170	38.81	12	7.17	64	2	1	1	0.5	0.5	0					4	3403.8	1	2	850.95	0.25	0.5
168	3	M	446	6	5	170	16.76	10	7.25	66	4	0	0	0	0	2	1	1	0.5	0.5	34	25399.8	6	12	747.053	0.176471	0.352941
169	3	S	430	7	7.8	200.7	26.75	11	7.15	68	4	1	1	0.25	0.25	8	1	4	0.125	0.5	41	21970.8	5	17	535.873	0.121951	0.414634
170	3	M	416	6	6.2	203.9	30.41	11	7.13	63	8	0	1	0	0.125	0					19	3038.4	0	2	159.916	0	0.105263
171	3	M	437	8.5	8.6	200.9	26.2	12	7.21	59	4	1	3	0.25	0.75	4	0	2	0	0.5	25	17305	3	12	692.2	0.12	0.48
172	4	M	452	9.5	9.9	200.9	20.81	12	7.17	64	2	0	2	0	1	2	0	0	0	0	71	59511.6	10	35	838.192	0.140845	0.492958
173	4	S	441	6	7.7	219.7	21.81	12	7.14	74	5	0	2	0	0.4	2	1	1	0.5	0.5	60	59296.2	13	26	988.27	0.216667	0.433333
174	2	M	481	5.5	4.5	135	17.21	9	7.3	57	0					3	0	0	0	0	36	1618.2	0	2	44.95	0	0.0555556
175	3	S	445	6	7.8	216.9	31.08	10	7.06	66	4	1	2	0.25	0.5	8	3	4	0.375	0.5	31	107867	6	14	3479.57	0.193548	0.451613
176	7	S	490	8	6	164	24.75	11	7.1	74	4	0	0	0	0	4	0	1	0	0.25	86	168765	8	33	1962.39	0.0930233	0.383721
177	2	S	476	6	6.4	200.9	23.98	11	7.12	69	5	1	2	0.2	0.4	4	1	4	0.25	1	68	66189.6	9	26	973.376	0.132353	0.382353
178	2	S	445	6	5.1	195	19.44	10	7.26	58	3	0	0	0	0	11	0	5	0	0.454545	38	8893.8	0	10	234.047	0	0.263158
179	2	M	453	8.5	8.3	196.3	25.86	11	7.19	61	4	2	3	0.5	0.75	4	1	2	0.25	0.5	76	71596.8	19	42	942.063	0.25	0.552632
180	3	S	448	6	5.6	127.6	27.31	11	7.06	66	3	0	0	0	0	0					98	100634	29	51	1026.88	0.295918	0.520408
181	3	S	429	6	5.3	180	25.47	10	7.05	67	5	0	0	0	0	3	0	1	0	0.333333	50	27432	4	14	548.64	0.08	0.28
182	3	S	448	7	5.8	189.2	33.19	11	7.05	63	4	0	1	0	0.25	3	1	1	0.333333	0.333333	30	4831.2	2	7	161.04	0.0666667	0.233333
183	4	S	453	6.5	7.4	213.1	27.81	10			6	0	1	0	0.166667	8	2	7	0.25	0.875	123	299247	18	52	2432.9	0.146341	0.422764
184	4	G	458	7.5	8.7	214.1	23.09	11	7.2	60	8	0	2	0	0.25	4	0	1	0	0.25	48	14392.8	5	14	299.85	0.104167	0.291667
185	3	M	435	6	4.2	122.3	28.25	11	7.02	66	2	2	2	1	1	0					5	14283	4	4	2856.6	0.8	0.8
186	3	S	521	7	6.1	194.4	25.03	11	7.21	64	2	0	0	0	0	2	0	1	0	0.5	27	20819.7	5	11	771.1	0.185185	0.407407
187	3	M	395	9	8.6	196	26.09	12	7.16	61	4	1	1	0.25	0.25	13	5	7	0.384615	0.538462	143	787240	28	62	5505.17	0.195804	0.433566
188	3	M	433	7	8.5	209.8	12.71	11	7.27	58	3	0	1	0	0.333333	4	0	1	0	0.25	17	2439	0	3	143.471	0	0.176471
189	2	S	416	7	9.5	225.3	19.31	11	7.08	66	0					3	1	2	0.333333	0.666667	56	31788	7	21	567.643	0.125	0.375
190	3	M	400	8	8.9	212.2	12.65	11	7.32	58	2	0	1	0	0.5	1	0	0	0	0	48	17404.6	5	16	362.596	0.104167	0.333333
191	2	M	450	5	3.6	128	29.36	10	6.99	70	5	2	3	0.4	0.6	3	2	2	0.666667	0.666667	49	186307	16	27	3802.18	0.326531	0.55102
192	3	M	394	6	6.2	214.1	19.48	11	7.22	66	3	0	1	0	0.333333	2	0	0	0	0	13	59797.8	3	7	4599.83	0.230769	0.538462
193	3	S	464	5.5	3.9	137.3	32.47	11	7.08	64	3	0	0	0	0	0					37	63571.9	9	12	1718.16	0.243243	0.324324
194	2	S	474	7	8.3	207.2	22.92	11	7.14	61	2	0	1	0	0.5	7	1	5	0.142857	0.714286	54	17846.8	4	13	330.496	0.0740741	0.240741
195	2	S	468	8	4	120.9	27.2	10			6	1	1	0.166667	0.166667	8	3	5	0.375	0.625	37	13104	5	7	354.162	0.135135	0.189189
196	4	S	568	9	8.4	194.6	20.98	11	7.19	66	1	0	0	0	0	5	2	3	0.4	0.6	89	85138.5	27	44	956.612	0.303371	0.494382
197	2	M	379	7	5.5	182.3	25.92	11	7.19	58	0					0					1	0	0	0	0	0	0
198	4	S	484	8.5	8.5	198.4	28.31	11	7.18	69	0					4	0	1	0	0.25	55	361547	7	21	6573.57	0.127273	0.381818
199	6	S	507	9	10.4	220	17.7	12			3	0	1	0	0.333333	10	1	2	0.1	0.2	63	47028.7	8	14	746.488	0.126984	0.222222
200	3	M	407	8.5	8	198	26.75	12	7.11	62	3	0	2	0	0.666667	7	1	4	0.142857	0.571429	51	56539.8	3	21	1108.62	0.0588235	0.411765
201	3	S	479	8	7.7	199.4	20.26	11	7.17	69	5	1	1	0.2	0.2	5	1	1	0.2	0.2	78	49767	13	24	638.038	0.166667	0.307692
202	4	S	470	6	6	200	33.52	10	7.04	66	5	2	3	0.4	0.6	9	3	3	0.333333	0.333333	42	40312.8	12	20	959.829	0.285714	0.47619
203	6	S	459	5.5	5.9	217	23.75	10	7.093	65	1	0	0	0	0	2	0	0	0	0	41	13356	0	5	325.756	0	0.121951
204	3	S	468	7	8.5	215.9	17.59	11	7.22	64	3	0	1	0	0.333333	4	0	2	0	0.5	15	7381.8	1	5	492.12	0.0666667	0.333333
205	3	S	457	7.5	7.2	198.9	30.58	11	7.17	61	0					6	4	5	0.666667	0.833333	52	50844.1	13	29	977.771	0.25	0.557692
206	4	S	480	8.5	8.8	203.2	22.38	12	7.16	64	4	0	1	0	0.25	4	0	2	0	0.5	56	179094	10	22	3198.1	0.178571	0.392857
207	3	S	522	6	6.1	200	23.89	10	7.11	70	2	0	0	0	0	0					101	48678	12	40	481.96	0.118812	0.39604
208	3	S	441	9	9.4	210.2	7.22	10	7.41	62	0					5	2	4	0.4	0.8	69	47164	9	22	683.536	0.130435	0.318841
209	3	S	452	9	9.8	210.8	19.87	12	7.17	69	6	2	3	0.333333	0.5	1	0	0	0	0	65	101787	18	32	1565.95	0.276923	0.492308
210	3	M	474	5.5	5.7	221	30.64	11	7.06	71	6	0	2	0	0.333333	6	2	4	0.333333	0.666667	64	39773.2	7	20	621.456	0.109375	0.3125
211	3	S	445	5.5	6	204.6	34.19	10	7.06	62	5	0	3	0	0.6	10	1	1	0.1	0.1	26	5329.8	1	4	204.992	0.0384615	0.153846
212	3	S	440	7	8.8	229.1	18.76	11	7.1	62	5	1	5	0.2	1	2	1	1	0.5	0.5	27	28898.4	5	14	1070.31	0.185185	0.518519
213	4	M	431	7	9.5	220.3	26.53	11	7.16	62	2	0	0	0	0	0					21	21741.5	6	13	1035.31	0.285714	0.619048
214	5	G	548	7	8.6	214.6	26.14	11			3	0	2	0	0.666667	6	3	3	0.5	0.5	111	109047	34	31	982.402	0.306306	0.279279
215	2	S	480	9	8.8	204.1	28.87	10	7.13	68	0					2	0	0	0	0	55	21592.5	5	16	392.591	0.0909091	0.290909
216	4	S	433	5.5	5.8	210.6	34.52	10			6	0	3	0	0.5	9	3	7	0.333333	0.777778	58	67172	10	33	1158.14	0.172414	0.568966
217	6	S	467	6	5.8	191	23.31	11			3	0	0	0	0	0					3	0	0	0	0	0	0
218	3	M	491	9	9.7	215.4	15.87	12	7.24	67	7	0	1	0	0.142857	5	0	1	0	0.2	40	23666.4	5	15	591.66	0.125	0.375
219	2	M	449	9	8.4	193.2	25.7	11	7.22	57	0					0					6	0	0	0	0	0	0
220	2	M	400	8.5	8.4	194.2	9.44	10	7.33	57	0					3	0	0	0	0	21	4483.5	0	4	213.5	0	0.190476
221	4	S	444	7	6.2	172.1	27.14	10			2	0	0	0	0	4	0	0	0	0	15	775.5	0	1	51.7	0	0.0666667
222	4	S	475	8	9.5	211	12.6	12			4	0	1	0	0.25	8	0	1	0	0.125	118	573309	17	46	4858.55	0.144068	0.389831
223	3	S	459	6.5	7	209	28.19	10			2	1	1	0.5	0.5	4	1	1	0.25	0.25	59	96826.8	20	30	1641.13	0.338983	0.508475
224	6	S	530	9	9.9	209.4	18.43	12			8	4	5	0.5	0.625	3	2	3	0.666667	1	51	376898	22	34	7390.17	0.431373	0.666667
225	5	S	469	8	10	214	16.76	12			4	1	1	0.25	0.25	0					122	342763	32	68	2809.53	0.262295	0.557377
226	6	S	490	9	9.1	210.9	14.32	12	7.3	62	3	0	1	0	0.333333	10	2	5	0.2	0.5	98	97264.9	16	34	992.499	0.163265	0.346939
227	3	S	440	7	4.1	124.7	26.25	11			6	0	4	0	0.666667	8	0	2	0	0.25	107	47957	8	43	448.196	0.0747664	0.401869
228	4	G	512	7	6.5	201	32.41	10			5	0	0	0	0	0					30	8933.5	4	4	297.783	0.133333	0.133333
229	4	M	412	9	8.4	187.4	11.1	10	7.35	63	4	0	1	0	0.25	0					33	71614.4	8	17	2170.13	0.242424	0.515152
230	5	M	527	8	8.1	202.2	26.36	12			3	0	1	0	0.333333	5	0	2	0	0.4	32	233967	6	14	7311.48	0.1875	0.4375
231	9	S	463	7.5	10.8	231	9.16	11			6	2	2	0.333333	0.333333	11	3	6	0.272727	0.545455	195	180822	35	84	927.291	0.179487	0.430769
232	3	S	479	9	8.9	203.6	15.1	11	7.25	65	4	1	3	0.25	0.75	3	0	0	0	0	29	202117	10	17	6969.57	0.344828	0.586207
233	3	M	440	7	6.7	196.4	29.97	11	7.16	59	3	0	0	0	0	1	0	0	0	0	15	4915.68	0	2	327.712	0	0.133333
234	5	S	479	5.7	7	218.5	22.75	11	7.2		4	0	0	0	0	8	0	2	0	0.25	72	27880.6	9	24	387.231	0.125	0.333333
235	3	S	450	8.5	8.2	199.8	16.89	11			2	0	0	0	0	0					84	204777	25	46	2437.82	0.297619	0.547619
236	3	M	438	6	7.1	205.6	25.47	10			0					3	2	2	0.666667	0.666667	23	15153.8	5	8	658.861	0.217391	0.347826
237	7	S	471	8	8.9	207.8	19.87	12			5	1	5	0.2	1	4	2	2	0.5	0.5	72	231822	29	41	3219.75	0.402778	0.569444
238	7	S	524	8.5	9.5	210	15.37	11			8	0	4	0	0.5	9	3	6	0.333333	0.666667	97	115776	19	44	1193.57	0.195876	0.453608
239	8	G	453	8	9.2	213.8	19.65	11			3	0	2	0	0.666667	5	4	4	0.8	0.8	172	211948	31	82	1232.26	0.180233	0.476744
240	3	M	431	7.5	7	184	26.42	12			4	0	2	0	0.5	1	0	0	0	0	15	16721.1	4	11	1114.74	0.266667	0.733333
241	6	S	502	10	9.7	199.8	15.43	12			5	1	3	0.2	0.6	4	0	2	0	0.5	58	1.07548e+06	19	32	18542.7	0.327586	0.551724
242	4	S	506	7	7.8	214	11.78	11	7.38	67	2	0	2	0	1	0					32	208828	12	18	6525.87	0.375	0.5625
243	3	S	408	8.5	7	182.9	20.76	11	7.3	63	5	3	4	0.6	0.8	2	0	0	0	0	22	83958.9	5	6	3816.32	0.227273	0.272727
244	3	S	485	9.5	7.9	180	12.27	11	7.34	67	4	0	3	0	0.75	1	0	1	0	1	35	116868	11	22	3339.07	0.314286	0.628571
245	4	S	437	6	6.5	208.5	20.87	11	7.08	69	6	0	3	0	0.5	6	0	1	0	0.166667	78	32765.8	4	19	420.074	0.0512821	0.24359
